# Supplementary material for: Contribution of Extracellular Particles Isolated from Morus sp. (Mulberry) Fruit to Their Reported Protective Health Benefits: An In Vitro Study
Source: Int J Mol Sci. 2024 Jun 4;25(11):6177. doi: 10.3390/ijms25116177 (PMC11173249; doi:10.3390/ijms25116177)
Supplement: Supplementary file 1 [file ijms-25-06177-s001.zip]

Archive with 1 entries (1 files):
- ijms-3016851-supplementary.pdf
